# Supplementary material for: Effects of Salinity on Physiological, Biochemical and Gene Expression Parameters of Black Tiger Shrimp (Penaeus monodon): Potential for Farming in Low-Salinity Environments
Source: Biology (Basel). 2021 Nov 23;10(12):1220. doi: 10.3390/biology10121220 (PMC8698961; doi:10.3390/biology10121220)
Supplement: Supplementary file 1 [file biology-10-01220-s001.zip]

Archive with 1 entries (1 files):
- biology-1415695-supplementary.pdf
